# Supplementary material for: Sharing Health Data for Better Outcomes on PatientsLikeMe
Source: J Med Internet Res. 2010 Jun 14;12(2):e19. doi: 10.2196/jmir.1549 (PMC2956230; doi:10.2196/jmir.1549)
Supplement: Supplementary file 2 [file jmir_v12i2e19_app2.xls]

## Sheet: Sheet1
Disease	Please use the space below for your final comments, or if you have a suggestion for one thing you would really like to see change on the site please let us know here:
MS	I love Patients Like Me!!! I do not spend as much time as I used to on the site due to personal time constraints but I know they are there for me whenever I feel like talking. :)
MS	I guess because I've had MS for all of my adult life I've stopped seeking out things like I use to when I was first diagnosed in 1977. Now I'm just living with it the best that I can; sometimes I think it can't get worse, but it does. Now I'm fighting to keep my cognitive functions as intact as possible and it's scary. The next step would be a assisted living facility but I'll fight to stay indep…
MS	Just make sure its m.s. and not a infection or something different -just dont assume its m.s. Love the site!!!
MS	..I enjoy any MS site that opens communication between MS patients....and sharing of issues...
MS	Being that I'm a long-term MS patient (34 Yrs.), it's impossible to guess, as was suggested by this site; dates of treatments, treatment changes, & exacerbations. I feel that if I was allowed to enter the month & year of certain event's such as mentioned above, my profile would be much more accurate & therefore more helpful to those viewing it & seeking information. The informatin that I've been …
MS	better instructions on how to use the symptom chart....
MS	Could you change the time period for the chart options from either 6 months or all, to a continuous strip? Some period (6 months, 1 year, 2 years, 5 years - patients choice) would be automatically displayed, but the historic data could be available to pan back over. IT'S A GREAT SITE - NEVER THOUGHT I'D BE SHARING MY DETAILS WITH OTHERS AND GETTING SO MUCH BACK FOR MY EFFORTS! HOPE I HELPED SOMEO…
MS	Fortunately, I am currently what my doc refers to as "near normal." I have not had a relapse since my diagnosis and start of treatment - about 1-1/2 yrs. ago. I know that this may change at any time. It has been comforting for me to know that the utilities and support that patientslikeme offers are readily available - for the past, present and future.
MS	Good to find others in the same situation as myaelf. Talking about Medications lik LDN has been very helpful. As long as we keep andy corporation out of this we are going to be ok.
MS	have a faq section with professionals that is dedicated to treatments that are often prescribed for long term msers eg steroids for relapses even if u take a disease modifyer or what is done for the ms hug etc.
MS	How about a very compact 30 day at-a-glance sheet. where we can note our daily symptoms and severity, this is a sheet I would take to the dr. with me monthly or quarterly. I see my dr. every 8 weeks...and so many symptoms come and go...I wish I could remember them all to give her accurate reports. Thank you...
MS	I am fairly new at using the site and haven't taken the time like I would like to on it. But I am excited to know that it is there and have found it very valuable for what I have taken the time to use it for. I especially am looking forward to the fellowship with others out there dealing with the same thing as me.
MS	I am so glad I found PLM after my Dx. The other members and the support members are great and really give great info. If im just having a bad day I log onto PLM and I feel better knowing I can talk to others who know what I am going through. Great website. Thanks!!
MS	I attempted to use the form printed here for my Neuro. I felt that he was unresponsive and uninterested. I wish that I could go back to my first Neuro, as I feel she would have been more involved in the information provided. I continue to seek a caring provider.
MS	I could not figure out how to download a photo to my profile.
MS	I couldn't get through the tough times without this site.
MS	I don't feel the site is that user friendly and thus my hesitation for not going there. I feel I could not adequately answer the questions as I had not been signed in for some time. The time required to keep mtyprofile updated is a factor. I think the web site is an excellent idea and do not mean to undercut its effectiveness. is just that it requires more time than I have energy to devote right …
MS	I don't have a lot of time for PLM, but I'm very glad it's there. . .it's a huge help.
MS	I enjoy reading other people's opions and thoughts. I learn alot from that.
MS	I feel I've had MS for long enough and am stable enough and have enough else to do that patientslikeme has little to offer me, and I don't think there are enough patients like me for me to have much to offer them.
MS	I go there more for legal questions, than medical information.
MS	I have been completely happy to meet others that are going through the same sympoms and hear how they handle it. Communicated with people who are new to the site and don't know how to handle having the disease. Just writing back and forth I can stay more positive which helps other people.
MS	I have enjoyed being a member of PLM and have found the treatments, symptoms and forum sections all very useful and informative. At this time I can't think of anything that should change on the site.
MS	I have found a sense of community and hope at Patients Like Me. Even though I don't sign in and record my information as often as I should, I do visit the site often.It would be nice if I could get my family to do the same.
MS	I have not utilized this site as I should have. I think it is a very helpful site. I feel more connected to people who understand me. I plan to use this site more often in the future. Keep up the Good Work!!!
MS	I have really enjoyed all the functionalities of this website and it is like a security blanket to me... thank you
MS	I have what could be considered a mild form of R/R MS & no longer take medication. 1. Because I was doing well & 2. Because of the cost - Earlier, so much of our monthly income was consumed by health care costs & now we have a critically low income. Thank the Lord for Medicare!
MS	I just wish it was like it was when I joined back last summer. There are SOOOO many really nice people who have left, or just disappeared from here. There are soooo many new people it IS hard to keep up and to get to know them. I have been busy with my personal life, and don't get here too much. I am a lone support group leader since my co-leader's resignation, so that leave me VERY BUSY. It just…
MS	I know it's not the sites fault but sometimes I'm afraid to get in on a conversation because I feel I've been made fun of or put down for my comments or contributions. I'm always respectful of others and I'd like the same. I just had to get that off my chest. Other than that I love the site, but I don't get in on conversations anymore. I just read and sometimes learn, it's kind of clicky.
MS	I like your site. Here are a couple thoughts: I've always thought it would be good to have an online 'Injection Log'. I use a paper book provided by Teva Neurosciences / Shared Solutions and this could be a big draw for me. Updating treatments is clumsy and time-consuming, so I update it about once a month. I'd do more if I could rip through it in minutes (I'm a Web Manager, so I can move quickly…
MS	I love your site, I don't use it much as my brain is often foggy, but am starting to use it more.
MS	I mainly use the site to track my symptoms and medication. I go to the forum occasionally but dont spend much time on there due to how busy I am. I think its a great site and it helped me alot when I was first diagnosed and was needing tons of information. Everyone is very helpful and friendly. I wish I had more time to spend meeting new people that have the same issues as I do. Thank you!!
MS	I really enjoy and use all the tools available, but often feel alienated by the forums. There is too much snarking and backbiting to make me feel at all comfortable there. As a result, I mostly use the tools and try to stay away from the forums. I really appreciate all the hard work that goes into making PLM both useful and easy to use!
MS	I THINK ITS A GREAT SITE.
MS	I think the site is wonderful.
MS	I think you are doing a great job. I like how the forum is monitered, It helps keep everyone focused! Thank You for providing such a web link, where everyone can share and learn. I have definately learned more hear than any where else.
MS	I think you have a good site that is of service to many people. I've just realized this kind of thing doesn't fit me personally.
MS	I think your site should offer information to people with ms about getting health care for people who dont have insurance and cant go to a doctor to get treatment, shots, and meds they need.I cant treat my ms with the injections I need.I no longer have insurance due to going through a divorce I lost my ex husbands insurance when we divorced.
MS	I use this site only to put my conditions down. I dont use it to meet people which I probable should.
MS	I was just getting started on this site when my computer crashed so that is why I really could not answer some of the questions--I did not get information about other treatments that the patients could suggest. I have progressive MS and I wanted information about my walking because my son is getting married and I wanted to find a way to make it easy to walk down the aisle instead of using my scoo…
MS	I was not a good choice to participate in this survey since I haven't used the site, other than to update my info. I put "agree" in areas where I couldn't say that I haven't used it.I think it's an excellent idea, and I intend to participate but I've been very pressed for time and haven't had the opportunity to figure out how to navigate and use the site.
MS	I wish that we could see other parts of the forum, and not just the parts for the MS people.
MS	I would enjoy a news area where this site aggregates news stores for my disease.
MS	I would like a way to connect my health care provide to this information so that it becomes part of my medical chart. I believe strongly that I plan a role in my medical care, and I think this resource is a great way to reflect that with my physicians. I would like a better way to reflect the good feelings - not just how bad the disease it getting. How are we feeling mentally, more positive. At f…
MS	I would like to have a new orange braclet from the ms society to help suspport our cause, but you can only purchase a bag of them for several dollors. Would anyone be interested in get some and putting them for sale here. I only need one. Not a full bag. Thank you for putting this program together. I have been able to make some really good friends, that understand exactly how I feel.
MS	I would like to know how I would know when I am having a relapse versus sumptoms
MS	I would like to see ;A chat room, Upcoming medicines, Dr explanations video
MS	I would like to see an actual reference of collective results on CAM therapies used by MS patients that have been posted at this site. I would like to see the results used as a basis for approval by the FDA so that CAM or natural remedies could one day be covered by insurance companies. I have had a lot better results from using essential plant oils than I have from using synthetic drugs that are…
MS	I would love a list of hoghly recomended excellent docs in my area
MS	I'd like to see the forum be controlled somewhat. When I first joined within the first week I saw negatives about my state, my age and support groups. Three things important to me. About a certain member, too. I really don't want to be in a fight so I haven't participated much in the forum.
MS	I'm glad for PLM forum ,when I start a new medication and I want to know what to expect and just to hear new information about my condition, the only thing I have problem with is that their is a lot to updated new medications and updating your porfile--for me is very exhusting to do- I think I need to understand it better..
MS	I'm very well informed about MS. What I find most useful on the site is tracking my symptoms over time and recording all doctor visits. The doctor visit page I find somewhat difficult to use: not simple and intuitive.
MS	I've enjoyed the site, I stumbled onto it somehow starting with Montel Williams' site. Otherwise, I wouldn't have known about it. The site helps me put my symptoms in perspective when I realize there are others who are much worse than me and that makes me feel very fortunate. Thanks.
MS	I've had MS for over 30 years. I'm a "pushy old broad" and have always been highly involved with my physicians, asked a lot of questions of them, and made my own decisions. I like PLM for keeping up with new things happening with MS treatments, but usually do my own research and don't rely too much on others. I am a peer counselor for the MS Society, and when folks ask for advice, I enjoy sharing…
MS	I've recommended this site to many of my friends & family! & I love the improvements made that make things easier to fill out! Makes it so much easier on my brain that has trouble understanding things. 1 suggestion is to make it easier to go back to the pages we had started on when updating our profiles w/our MSRS, symptoms checklist, etc., as I had to open things up in new windows just to be abl…
MS	In my fantasy, new people will not be able to post any topic that has been posted already. To be truly honest, this is the only reason why my usage of the forums has dropped significantly over the past couple of months. It is extremely irritating when the same topic is posted by two different people within an hour of one another. New users are simply not searching the forums to find an answer bef…
MS	in my opinion some of the questions in this survey could have been easily answered with just a simple yes or no.
MS	It is a little confusing in trying to navigate the site in someways.
MS	It would be nice if patients were grouped by number of affected areas also. You see someone who has had MS for 10 years with few symptoms and you want to know what they have been doing and what treatment they have used.
MS	it would be nice to have an easy way to view threads and info relating to a specific treatment or symptom without having to wade through dozens of redundant nubs
MS	LIKE THE SITE, WOULDN'T CHANGE A THING.
MS	make it more understanding and fun
MS	most of my "disagree"s were really "not applicable"s. Because my MS is so mild, I don't spend a lot of time on patientslikeme but i love the concept...when I was first diagnosed in 1984 it sure would have been helpful. If I had known then...thanks for doing this...i'm sure it's helpful for a lot of people.
MS	Much of the knowlegde i have I recieved before joing this site. many of my anweres are based on the fact that i did my owm research and the information offered here has been redundant or backs up the information already obtained. If one knew absolutly nothing about Ms treatments or symptom then this site would be extremly helpful.
MS	My heathcare team doesn't work together! I'm always mentioning information I've learned from PLM... only to have my providers blow it off as unimportant or "I've never heard of such a thing" Example: I got a severe tooth infection caused me to need 3 root canals due to Tysabri infection resistance. My neuro a MS specialist said, "he never heard of such a thing" even though I had info from the dru…
MS	never had a relapse,yust continual straggle. don't go to visit Dr she comes to me,
MS	News about new treatments, therapies and diagnostics, and a blog for people to comment on the articles.
MS	NO ALL GOOD
MS	No Password or login
MS	nothing,in fact I need to go on it today
MS	Nothing!! Its a great site I've learned so much from it!!
MS	on the Forum, perhaps you could find a way to let us respond directly to an individual posting or reply, so that a single post might develop several threads. As it is, the replies are all jumbled up, and if there's a complicated posting it's hard to follow the thread. You can see an example of this at http://politicsforum.livejournal.com
MS	PatientsLikeMe is the only website that I visit on a regular basis. It would be nice if there was a chat room to use if we needed to talk to someone right away instead of posting topics on the forum. If you are ever wanting anyone to test a new feature out prior to going into production - I'd be more than happy to participate. When my employer, was launching a new program that we were going to be…
MS	Please keep up the good work and continual upgrades / improvements you have made. This site is really starting to help in my life and treatments.
MS	PLM is a GREAT site... lots of info regarding meds - which has been a tremendous help for me!Thanks!
MS	PML has helped me in so many ways. The people on this site are wonderful and really care for one another. It is great to have a place for information and to just talk to others that understand. Thank you so much for this site.
MS	Site is very nice and helpful, provides unbiased, statistical information otherwise not available.Please clean MS site from ALS related links and information.
MS	site's all right
MS	sorry for being not present lately, will try to stay in touch more instead of staying in my bubble
MS	still too new to really comment on this question
MS	Submitting all of the medical information is exhausting.
MS	Thank you for such a wonderful place to share!
MS	THANK YOU FOR THIS SITE!
MS	There are just so many posts, that they are on the front page for just a few minutes. I would really like to divide posts into different catagories, OT, diagnoses, medication, spiritual, chat, etc.
MS	There is WAY too much religion on this site. There is also way too many cliques. Both reasons I have stopped contributing to the forum and using the MS scores things.
MS	This is a good site. I enjoy reading the information, however it has not had a significant favorable or unfavorable impact on me or my condition.
MS	This is a safe and informative site. I LOVE it!It's fun too!
MS	This is a wonderful site that keeps me informed and also helps to motivate me. With MS I need all the motivation I can get.
MS	This is not a fault of the site, but exploring Patients Like Me is very sobering. I do feel less hopeful about healing when I see how bad it is and how bad it gets for so many people. I spend my life getting along as best I can amongst a world of people who don't have MS. So I am focused on doing and being, and although walking and balancing etc. are often really hard, I don't think about it much…
MS	This site is very helpful. But, I do not depend upon it solely for all the information about my disease, treatment, preventitive care.... I use it as a resource, as any information should be used, then I make an educated decision with my physician in my care.
MS	too many "OT" topics in the forum. they are fun but not what I am looking for on this site
MS	Well, I began using the site on the recommendation of a friend who had heard of it thru others, stating that it was a good place to make friends and to learn about my condition thru others. I haven't used the site as often due to working full-time and not feeling a part of the inner group, I was welcomed and than nothing even when I responded to topics or attempted to visit with others, it has be…
MS	You are all great and doing a wonderful job. A world of thanks. Xxx
MS	You are doing a great job. You seem to be able to rapidly see what changes are needed here and you are great about reminding newcomers of all the helpful bells and whistles you have added to the site. Keep up the good work!
MS	Your survey questions focus on medical profiles, quality of life improvement, and patient - provider interaction. I would focus this site more on the patients' ability to build their own profile and track their progress and relapses, allowing narrative notes by the patient. I would make this PRIVATE data. A lot of people are very uncool about sharing medical info on the web. It's a liability. The…
Parkinson's	I'm not a good candiate for this syrvey because I don't us it for what it's designed for.
Parkinson's	I really like elists, as I can get a daily digest of group comments. It is more convenient than a website, as it doesn't require logging in to a forum or firing up my browser to a URL.
Parkinson's	Truthfully, I haven't used many of the features that are offered. I am mostly in stage I of PD and lucky to have a great internist, neurologist and long-term psychiatrist to travel on this journey with me. I probably will need more support as the disease progresses and I experience more disability - that part of the journey sounds very scary to me.
Parkinson's	At first of was scared to write about myself, fearing none would undersatnd, but I was welcomed with open arms, Then I got ill, and I had to stop my daily visits to the site because it wasn't good for me to dwell 24/7 about my PD. Now I come to this web site for updates and ask questions. I am so relieved to find others with simlar happenings and/or symptoms. Some of the stories/writers are a HOO…
Parkinson's	make the section on symptoms more user friendly for updating information
Parkinson's	A little too much frivilous posting
Parkinson's	A moderator for the group
Parkinson's	Because of this site I am more willing to talk about my condition. Also, because of info I received from this site, I went to my first conference and met others from this site. If it was not for PLM I would still continue to keep to myself and be ashamed and not communicate with other "patients like me".
Parkinson's	communication is a little difficult with other pd patients
Parkinson's	don't see any reason to change. I like it the way it is. Easy to read, easy to find information.
Parkinson's	easier navigation around the site
Parkinson's	EVERY ISSUE SHOULD HAVE AN ARTICLE BY A LEADING HCP IN THIS FIELD.STRONGLY DISAGREE ON THIS TYPE OF ?'S IN THE ?naire. MUCH TOO NARROW A REPONSE RANGE.
Parkinson's	everytime I log on to my page, under symptoms there's a long list of every symptom I can chose from. Having the list there makes it look like I'm saying I have all those symptoms. I really dislike that. It so confusing for the first few days I kept reentering my symtoms because I thought that was how I got rid of that list.
Parkinson's	get more professional people to use the forum
Parkinson's	good site; helpful; would recommend
Parkinson's	great resource - should use it more thanks,
Parkinson's	Great site keep it up,
Parkinson's	Has helped me learn a lot about PD and varying treatments. Appreciated heads up on 23andMe. Feel like I 'know' a lot of people with PD and there's always somewhere I can ask questions.
Parkinson's	honestly I was sooo happy to find your site since I was just dx with young on set parkinsons and found alot of site were for older parkinson patients, it was a blessing to find your site to discuss issue and also meet wonderful people! Thanks for developing this site and keeping it updated!
Parkinson's	I really appreciate having this site available. I value it chiefly as a resource for obtaining up-to-date research information as well as practical advice for managing pesky symptoms. I am very satisfied with my MDS, who is very supportive of PLM. I don't think PLM has had a marked influence on my course of care. The advantages have been more subtle and not so readily quantifiable (I mean, isn't …
Parkinson's	I am at a state of relative stasis, have accepted the diagnosis, have a good life and a great family and friends. I use PLM most when I am emotionally or physically needy or have insomnia.I share info on the existence of the website to friends who have medical issues about which they or their family members may find useful.
Parkinson's	I am early on in the progression of Parkinsons. I expect to get greater benefit from PLM as my treatment and medications become more complicated.Keep up the good work! I think you are at the forefront of aggregating disease information for the benefit of both the patients and medical research.
Parkinson's	I am fairly new to PD, DX Nov 2008, so tried to answer to the best of my ability. Mary
Parkinson's	I AM HAPPY AS IT IS
Parkinson's	I am so pleased to have the priviledge of using this site,..it is very re-assuring!!
Parkinson's	I am still in the early stages of Parkinson's. I do not share many of the issues that many others on PLM do. However, I learn much about what may be in my future from the discussions on the forum. I don't find the contorversial subjects very helpful. I don't continue reading those threads once they become too opinionated and harsh.
Parkinson's	I am too new to have most of my answers "fairly" answered. am not on the learning curve yet as I have not really spent quality time in the site...
Parkinson's	I am very fortunate to be still mobile. I have gained weight from taking Stalevo, but the weight gain is better for me than the tremors in my hands and legs, the "freezing" in my walking, so I am not as concerned about the weight gain. I'm almost 63 and bikinis don't appeal to me anymore anyway! This website will become more and more special to me as my disease progresses, and I know that at some…
Parkinson's	I am very happy to have found this site.
Parkinson's	I am very new to your site and have not taken the time to examine it thoroughly as yet. However, I have found some benefit in the brief visits made and as one diagnosed six years ago, I was surprised to find something so quickly. In my opinion there is no question that this site is very valuable to all PD patients and will be to me soon. Thank you for including me in your survey.
Parkinson's	I applaud your efforts to provide people afflicted with PD a way to learn from their fellows. Unfortunately, in this busy world, I currently find other sources (e.g., NPF) more authoritative. It seems the emphasis at patientslikeme is more on group psychology through the exchange of information. Also, asking members of my health-care team to take time to participate with me seems unrealistic give…
Parkinson's	I avoid the ramblings about stem cell It got a little arguementative
Parkinson's	I do not have much time to spend on PLM, but hopefully it will be different some day. I am involved in so much related to PD--from writing songs to lobbying Congress. But I do enjoy it when I am here.
Parkinson's	I do not use th esite as much as I would like to, I am very active in my county's local Parkinson's Disease support group. I sometimes get very frustrated with your site while trying to navigate thru it; especially when trying to update my symptoms, especially when I have made a mistake and try to correct my mistake(of course it could be computer illiteracy on my part. Thank you for Patients Like…
Parkinson's	I do not use this site to it's full potiencial. This of my own doing. I find it easier to speak to someone on the phone or in person, than on the computer.
Parkinson's	I do NOT visit this site as often as I could. The one thing I would change on the site is the ability to understand the percentage rating and increase in symptoms.To myself it is confusing.
Parkinson's	I don't feel that I was able to answer your survey to the best of my ability because actually I never learned how to use the web site. So all I have done is fill out the original questionairre and I updated it once. Most of the quesions on the survey I just answered negatively or said that I strongly disagree.
Parkinson's	I don't like getting reminders to update my information. For one thing, there isn't much to update as often as you send reminders. Besides that, I may not want to tell you everything. I don't know you. I am not real comfortable with posting everything on the internet.
Parkinson's	I don't use this site as much as I should. But I just cannot seem to make time to read or evaluate my condition. I know I could get more out of it.In the past and now I am obese and have stoppped the medications, but not for weight, for the amount of money I have to spend for drugs.I wish I didn't have to deplete all of my savings. and then go on Medicaid.This is a giant dilemma for me. Makes me …
Parkinson's	I feel conflicted about the mix of information vs. personal support one finds on the site. Sometimes you are following a thread on a forum and it wanders off into a more and more personal exchange among a few people who use the site a lot. That can be entertaining to read or even join in, but I also think it's intrusive when you're looking for information or for a more elevated discussion of an i…
Parkinson's	I feel I am welll-adjusted to life and being a PWP. Prior to PaiientsLikeMe, I was an active participant in the Public Discussion, and found the transition to the new Fourm tedious and difficult, so I never really tried to change.I have never really felt a part of the PLM "family", probably because my MDS and his staff do such a great job of keeping me informed and providing answers.
Parkinson's	I feel now that I would like to use the site on a regular basis.
Parkinson's	I find it difficult to comment on my Parkinson's because I was only diagnosed in the spring of 2008. I knew almost nothing about it and so I'm learning as I go. It might help a newcomer to the site to pair them up with a more experienced member that knows more about the illness and could act as a mentor initially.
Parkinson's	I get annoyed at the constant reminders to update the medical issues. If something changes, I will update it!
Parkinson's	I got frustrated early on with the hurdles one had to jump in order to use the site. Therefore I have not used the site to communicate with anyone.
Parkinson's	I had no idea that you provide information, never bothered to explore the site, just assumed you were building a data base on neuro conditions.
Parkinson's	i have a hard time figuring out how to find all the information that has been mentioned in this survey
Parkinson's	I have been a member , but I just cannot place great faith in a website. Where my health is concerned I want to see a livind reathing movement disorder specialist
Parkinson's	I have heard several people say that the one thing that's missing on PLM is a chat room. Now, I know that a chat room was deliberately NOT part of the original idea of the site, and personally I'm not a big fan of them myself, but I just thought I'd pass that along. I would also like to be able to use different types of graphs for my symptoms, PDRS, treatments, etc. For instance, it would be nice…
Parkinson's	I have no suggestions. I have not used the site as often or regularly as I would like. I feel there is much more to the site than I have taken the time to use.
Parkinson's	I have not been active user of Patients Like Me
Parkinson's	I have only belonged to PatientsLikeMe for a couple of months so I don't believe I am a typical P.D. patient to answer your questions. Give me another year!
Parkinson's	I havn't gotten into the site well enough to know. A better index would help. Possibly with cross references I am a little overwhelmed by it
Parkinson's	I lead a youngonset support group and I recommended this site..it is great to know you progression and to find others with your symptoms and medications. I would like to have available on my page an area to blog about how you cope and deal or just to blow off steam, share good news, etc
Parkinson's	I like the site just the way it is.
Parkinson's	I like this site although I know I don't use it properly. I find it just a little bit overwhelming. There is a lot of information to input if a person is going to take advantage of the site.
Parkinson's	I like to read what other Parkinson's Patients have to say however I find it difficult to navigate you web pages.Thank You,
Parkinson's	I look forward to continued use of PatientsLikeME.
Parkinson's	I probably should not have filled out this survey because I really have not used the website. I think it is an excellent service, and I could probably benefit from using it. In fact, I think I'll do just that. But in the meantime, don't give much weight to my answers because most of the questions didn't apply to me.
Parkinson's	I really like the site and have now even put a question on the Form but as this is the first time that I have even done this, I am still unsure of myself. I did receive some wonderful replies and my on going goal as I am forced to work less is to have more interaction on the site.
Parkinson's	i really should use the site more
Parkinson's	I recommend this site to all newly diagnosed PWP that I come in contact with at local support and exercise groups. I love this site.
Parkinson's	I still find the site very hard to use, which is why I don't use it much. The other day I was trying to update my symptoms etc as you asked, and after putting in the symptoms and saving those went to the place to r egister my weight. The computer refused to accept the change and I logged out in disgust.
Parkinson's	i think a chat area for on topic issues would be great. i think you've done a great job of beiing the go to place for information about PD. in addition, you've done a great job of diplomatically redirecting attention to what the site is about info and support.another thing that would be great is to partner with adpa for some pd 101-type webcast/podcast. i think you've done a tremendous job, and p…
Parkinson's	I think PLM is a great site, and while I find certain aspects of it annoying at times, those aspects have mainly to do with the personalities of some of my fellow members. If you could find a way to change them, I'd be grateful. Cheers!
Parkinson's	I think that patientslikeme is a good place to go and learn more about the parkinson's diseased.
Parkinson's	I think the site is user friendly and covers a multitude of issues. The same folks seem to consistently use it. I appreciate the emails notifying me when there's something of interest to go into the site.
Parkinson's	I think this site is a wonderful idea. I love the interaction possibilities. I love the charts. I hate the lakc of help/and/or a way to get help for computer challenged people like me. I would love to participate more on this site. Unfortunately, My data is incorrect and that bothers me a lot. i put some onto in but didn't have time or access to my very large amount of data at the time i entered …
Parkinson's	I think this site is very good and very informative. I have trouble with keyboards so I don't contribute a lot but I always read what others have to say.
Parkinson's	I value the direct patient-to-patient exchange of thoughts, moods, experiences, and opinions on things related to PD primarily. The social support is actually more valuable to me than the pure medical stuff.Making those contacts and associations easier to make is a good idea in general, although I have no specific changes to suggest in that vein.
Parkinson's	I very much enjoy this site - I am just so busy and tired all the time that I do not log on as often as I should. I really appreciate all the work it takes to keep this site active. You are a great help to many people.
Parkinson's	i want to know how togewt into the chat room,
Parkinson's	i was able to get to reach your request for survey, directly from your email. this isn't possible for replies from pd patients like me. how come? this would make using the site much easier. having to search for the replies through google etc. is timeconsuming and wasteful. if your really committed to the patient's wellbeing, why don't you provide direct acess?
Parkinson's	I whole heartedly recommend PLM to every patient, caregiver @ Service provider I meet! I also caution them to independantly check out advice as all info is self reported. My other caution is for patients to be 100% vigilent in monitoring time on line! It is especially important for those of us with incurable, degenerative disease to "seize the day!" As valuable & helpful as PLM is, (how dire this…
Parkinson's	I wish there was a little more interaction on the site.
Parkinson's	I would be thrilled to hear PLM has decided to actively participate in implementing the Ntional Information Technology Database proposed by President Obama. I have previously submitted a report to the Dept. of Health & Human Sevices Secretary as requested by that office. The report includes a recommendation that systems such as that developed by PLM be examined for possble use in the system desgn…
Parkinson's	I would like to be able to communicate with everyone; I have a problem now figuring out how to do that . . . We learn by trial and error on the computer (at least I think so). I got rid of the tremor ok but have had lots of problems with walking; I will admit to being overweight and a couch potato which I know doesn't help. I would like to converse with someone who has had a similar problem after…
Parkinson's	I would like to see more on-line research information, surveys, etc., or at least more feedback to users on how information is being gathered and used. I would like to see someone analyze the information obtained from the thread "Do you have relatives with a Neurological Condition".
Parkinson's	I'd like to be able to track the forums that I've left comments on so I can see who has commented later.
Parkinson's	I'd like to see more pictures of my friends and their families.
Parkinson's	I'll tell you when I've used it for a bit.
Parkinson's	I'm always excited when I get a message from you that I have an e-mail AND THEN totally bummed out when it's just some request for more information. I'll admit that it's my fault that I don't fully utilize--or even know how to fully utilize--the site, but I'm not terribly comfortable giving such volumes of highly sensitive, very personal information and getting nothing in the way of feedback in r…
Parkinson's	I'm sorry I have not really used the site so I cannot offer any suggestions.
Parkinson's	i'm sorry to say i have not used the site since being diagnosed with cancer in Oct 2008. i had cancer surgery in Jan. 2009 and am recouperating. my parkinson's has sort of taken a back seat to the cancer. my husband, who was my caregiver, has had two strokes and is now in a nursing home, so i'm alone taking care of myself and seven dogs.
Parkinson's	I'm very thankfull for all the information that I found.
Parkinson's	I've been a member sinve the first weeks. I think it was more fun then, try correcting that.
Parkinson's	I've had PD for quite awhile, and it was actually neurotalk and "Ask the Doctor" on parkinson.org that made me a well-informed PWP since I knew about them before PLM. I enjoy PLM the most and go to it first. I find it difficult to fill in the information for the scale because I'm different on and off (naturally). I wish you would make a different scale for how we are on and off. My on stays the s…
Parkinson's	I've had PD just over 2 yrs and am not on a treatment program per se -- I take only .5mg Azilect, so information on side effects and dosage and Rx options has not been of interest to me at this point. I think you are doing a great job; can't think of anything to add.
Parkinson's	Is helpful to hear about how others are coping.
Parkinson's	It apprears the site is an outlet for needy patients who aren't coping. I need direction on how to deal better through knowledge and being better informed on the subject. I have an excellent doctor and am in a utsw study with creatin. Since PD is the prognosis, I just need to know all I can about the disease and how best to deal with it (ie I cut my Senimet dosage in half to hopefully avoid diske…
Parkinson's	It is fantastic, I have not used all areas, and have a lot to learn abut the site. I do plan to become more and more involved as I have more time to do so.
Parkinson's	It's great!
Parkinson's	more emails so i can use and understand the site more
Parkinson's	more info for spouses and or caregivers
Parkinson's	More information about alternative treatments
Parkinson's	Most answers require far more detail than your selected statements.
Parkinson's	My disagree answers indicate that I have not used the site for the stated question, rather than I disagree that it can be used for that purpose.
Parkinson's	My symptoms are controlled by the medications I take. About 90% of the time I am "symptom free". I own a business and do 3 massages a day, Incontinence and problems with dry eyes are my chief issues. That and side effects from Requip (I am very interested in sex these days). Your site provides information when I care to use it. I regard it as a valuable reference though I use it infrequently.
Parkinson's	My wife signed me up 7 months ago, I just found out aboout the site last Friday March 20, I spent 5 hours on the site and about 5 hours the next day. I learned about "23 and Me". Have made contact with another PD Member and enjoy the site.
Parkinson's	No change, I appreciate the site
Parkinson's	none (memory lapse, again...)
Parkinson's	PATIENTS LIKE ME HAS HELPED ME ACCEPT MY CONDITION AND TO KNOW OTHERS HAVE BENIFITED FROM THE SAME TREATMENTS I HAVE - WHEN I UPDATE MY PROFILE IT IS DIFFICULT TO SET MY PHYSICAL EXERCIZE TIMES AND REPITITIONS - FOR INSTANCE=TIME ON TREADMILL, REPS FOR LAT PULLS AND REPS FOR BUTTERFLY
Parkinson's	people should avoid poking fun at others problems or making inferential comments(I wrote to Moakes about this and never heard back) but check LSBGT(?sp) column,the thread about elimination
Parkinson's	PLM has helped me build confidence as a person . Through the site and through people i met on the site, I am surprised at jhow well informed I am. Because of it I am now a member of the area chapter of our state Parkinson's foundation. I keep them informed of new things I have read or heard on the Internet mostly From PLM .
Parkinson's	PLM is a great website and has helped me very much. Thank you for making PLM available.
Parkinson's	PLM is doing a wonderful job, just keep up the good work!
Parkinson's	PLM is great! I really appreciate it and would be completely lost without it. I've met 3 other PWP my age in the last year, and have plans to meet with 2 others. Our friendships continue. It's really been a lifesaver. THANK YOU!!!!!!
Parkinson's	promote the forum
Parkinson's	rsurvey took to long
Parkinson's	Site is helpful but somewhat tricky to navigate if not familiar with program. Is there an easy way to summarize treatments and dosage in use, time used by patient and benefits for specific symptons based on similar patients? IE azilect, Requip (XL),tylenol pm, benadryl. I always seem to be sorting blogs for benefits and looking for help from your available statistical slices.Other wise well done!
Parkinson's	site seems to have lots of friend groups and not real welcoming of new people so I mostly use it to track symptoms and look up specific information
Parkinson's	Some of the friends on PLM have written me some very encouraging things that make me feel better about PD. It is all new to me since I have only been diagnosed with it for 3 months.Thanks for having it available for me.
Parkinson's	Some of the questions did not apply to me. I think that on all questions there should be a column that states "Does not apply". Some of the medications questions especially should have this. Every one is so different with PD that I felt some of the questions regarding sharing medication info can get out of control. It happened in our Support Group. A new member told us how much ReQuip she was tak…
Parkinson's	Some of the questions need a NA ( non applicable) answer.
Parkinson's	Some of the questions were difficult for me to answer. i.e. How well informed am I about my condition and who is responsible for my treatment decisions? Not given as an option, but my truthful answer: Very well informed and my doctor and I discuss and agree before starting any new treatments. Another one was 'HOw often in the past 4 weeks have I clicked on PLM? Well, if I was home, it was at LEAS…
Parkinson's	Some of the questions you asked I had to respond with disagree because there was not an answer "does not apply to me". I am presently not on meds for the PD.
Parkinson's	Some of your choices in the survey are too arbitrary and don't allow for the ambiguity that actually exists.
Parkinson's	sometimes think people over concerned about minor symptoms
Parkinson's	Still uncomfortable about broadcasting medical information globally. I fear overwhelming spam and predators.
Parkinson's	thanks for the forum. i like that i have found others that go thru the same reactions as i have. i wish that more of those that come to this site had something to hope for in the future. i have Jesus to keep me going
Parkinson's	The ability to follow more than a single diagnose, e.g. my diagnose was initially PD and now the MDS aren‚Äôt sure what my problem is..PD or is it PSP OR what the hell my unique body tellinng us?
Parkinson's	The best thing that has happened to me lately is finding PLM. I just happened to find it one night while searching PD. I love the support from not only the patients, but also the staff. I have learned so many things from this website. I feel comfortable sharing my info with other people. It is a blessing to be able to talk to people who really understand what it is like living with PD. Here I can…
Parkinson's	the info in the profile especially about diagnosis is too time-consuming to enter. i saw many doctors in those first years and there's no way I'd sit down and type all that info in. also there seems to be a lack of response to some postings on the forum. that makes me less inclined to participate. would like more science in postings.
Parkinson's	The only final comment is to keep up the good work/s that this site provides. It seems to me that through the efforts of MJF, and others, the medical profession is finally realizing that PD is not just "an old persons disease", as it was with my initial quest for answers about what was happening to my body.
Parkinson's	The sense is that there is a study "agenda" behind the scenes of this project. At first it appeared to be even-handed in its approach, but through interaction realize there are specific areas being researched for specific reasons with resistence to including natural alternative methods/approaches into the database. Therefore the purpose of this site has a slanted approach to members. However, it …
Parkinson's	the site is wonderfull but not complete not all the symptoms are mentioned some important symptoms like leg tremor and how parkinson disease is progressing and how to manage with these symptoms for one that will never go to the doctors
Parkinson's	The site may be helpful for patients in the early stages of Parkinsons, but it has so far been of little use to a patient like me who condition has progressed.
Parkinson's	The steps to enter your information could be a little easier.
Parkinson's	This has been an excellent tool for recording and tracking symptoms. Don't go away. The PD patients need a resource like this.
Parkinson's	This is my favorite site because I feel so comfortable here. Everything about the site is so helpful and informative...Thank you everyone for all you do for us.
Parkinson's	two comments. 1. i have been fortuneate enough to have local support.....i believe plm is invaluable for folks w/o such support 2. more space for CV exercise & stretching---both are underestimated
Parkinson's	very frustrating to be asked the same thing over & over and there's not always a category for the answer I want to give.
Parkinson's	Well done. What survey package did you use?
Parkinson's	When I was dx I received two directives. 1. requip 2. go on the internet to learn as much as possible and to find a support group, Offline my social network already included a number of people working in the medical field. Plus there are three of us with PD. But sometimes its good to expand ones horizons - find out what the rest of the world is doing. Thats where PLM comes in......
Parkinson's	you all are doing a nice job with this site. Thanks for keeping it online for the Parkinson community.
Parkinson's	You do a great job - very authenic, down to earth - information from others is priceless - thanks for being there.
Parkinson's	You have made many good improvements to the site since I joined. You've even used some of my suggestions. Thank you!
ALS	the ability to compare all treatments easily and quickly. a way for us to see what people are having some positve changes and what the patients are doing to possibly make for some good changes.
ALS	Add concurrent medical conditions. Attempt to see if some pattern or frequency has relevance. For example, I was recently diagnosed with glioblastoma multiforme and would like to know if this has occurred with others
ALS	Any benefit or non-benefit I have received from this site is entirely my responsibility. The site is wonderful.
ALS	As a patient with Primary Lateral Sclerosis, I sometimes have a difficult time relating to a majority of the MND patients on here who have ALS. We share some symptoms, but as a matter of support, most ALS patients have progressed far beyond my own condition. The reality is, my prognosis is much different and as such so is my outlook. I still think in terms of a long term future while most of the …
ALS	I already had a feeding tube when I became a member. That's why I checked STRONGLY DISAGREE. There was no other option.
ALS	I guess that there is only one thing, and maybe I just haven't figured it out, but once I post a topic on the forum I can never find it again to see the responses from others.
ALS	I have not utilized this web site as much as I should
ALS	I HAVE QUIT USING THE SITE BECAUSE IT IS DEPRESSING TO ME. IT MAKES ME FEEL LIKE I AM NOT WANTED OR NEEDED, I HAVE VOLUNTIERED FOR TESTS AND HAVE BEEN REJECTED BY EVERYONE. I AM CONTINUING TO PROGRESS "BY THE BOOK" OF KNOWLEDGE ABOUT "ALS" AND JUST DO NOT SEE THE POINT OF DISCUSSING IT ANY FURTHER. THERE IS NOTHING BEING ACCOMPLISHED IN RESEARCH IN THIS COUNTRY AND FEWER PEOPLE THAT REALLY CARE T…
ALS	i think the site is ok i have no suggestions
ALS	I think this is a terrific site, full of a lot of helpful information. Keep up the good work.
ALS	I use an eye gaze computer to type responses to your survey questions. So I would really appreciate it if you would make the area to select answer, just a little bit bigger so I can select the response with little effort. For example, to select an answer I look at the radio button and hit the left mouse key. If you make the area bigger around the radio button, it would make it much better for me …
ALS	I'm fairly new with the site and have not yet used it much for anything. I've been dealing with disease for 19 years so there's not much anyone can add.
ALS	In the Lithium Survey I am not there although I am still on Lithium. I began with Lithionit, and then switched to Lithium Citrate.
ALS	it is a good site to get to know other people with th same problem
ALS	More results on clinical trials which are ongoing.
ALS	Mostly there are no changes in symptoms and treatments. I would update my profile more often, if I could klick on "no changes" or something like that! Otherwise it¬¥s a fantastic homepage that you arranged here!
ALS	Some of my answers are really not applicable, due to the fact that I am early in my disease and am in the process of confirming a diagnosis.
ALS	Things are fine as they are.
ALS	Wish the forum was organized more wiki-like to make access to older info easier on any given topic.
ALS	Would be great to have a German speaking site as well
ALS	You did a good job picking up the lithium usage monitoring now pick up on the IPLEX usage as it becomes available. All of us would like to try it but very few will get the opportunity. I want to know what's happening witl those who get to try it
Fibromyalgia	When using other sites I choose them because I prefer articles, research, and activism, I have posted at other sites less than 20 times total!
Fibromyalgia	About the survey: the I don't know/haven't tried this answer was a really good one. I would've used itmore often if it had been available for all answers. I am too new to getting treatmant to be able to answer all the questions properly. When that happened, I answered the best I could, but sometimes it may seem I don't get as much good from this site as I know that I WILL, once I've actually preg…
Fibromyalgia	As I stated, more information alerts.
Fibromyalgia	blog or journal w/ option to keep it private
Fibromyalgia	Don't use it much because of availibility
Fibromyalgia	easier way to communicate and talk with others who have my condition i have more than one condition but can only be on patients like me for one. why?
Fibromyalgia	everything is fine here
Fibromyalgia	For me, I would like to see more of what treatments are working for other people. There is a lot of negativity on the site sometimes, and I find that that isn't what helps me. Also, there is a lot of Off Topic stuff that isn't posted as Off Topic. There are two threads with posting of "favorite prayers". I'm not opposed to prayer, but this kind of stuff does not help me. As with any forum, there …
Fibromyalgia	Give more options for N/A for questions. Realize that just because I signed up on your site, that I actively use it, or that the condition I signed up on is my most serious and pressing medical problem. You do not cover my more serious medical conditions (inflammatory erosive osteoarthritis), chronic sciatica, and several others.
Fibromyalgia	Great website, but I really haven't had a good opportunity to take full advantage of it.
Fibromyalgia	I am new to the site and have not explored it fully. I love the email prods to keep things updated. It motivates me to be more present and really think about how I am feeling and how I can better help myself.
Fibromyalgia	I am still learning to use this site, but so far really like it
Fibromyalgia	I apologize for not supporting your website. I hope that for others, it is a far greater positive impact. Maybe because I am not in the USA, I feel that I am getting what I need. Perhaps I am just a self supporter and dont require groups to support me. but thank you for letting me have the experience that I have had.Good luck!
Fibromyalgia	I appreciate the information and support I have received from this site. I am a little bothered by the amount of religious threads being started on the forum. I would like a separation of church and health.
Fibromyalgia	I could not answer some of the questions in this survey correctly because the answers did not fit. Therefore, I do not feel this survey will give the right stats.
Fibromyalgia	I feel that this site can be helpful, but I feel that there are a lot of people that are just wallowing in their pain and illness. I am a survivor, and I fight every day, I do not need to come to this site and have people drag me down. I have tried to be uplifting in the past, but some people do not want to hear it. This is a major reason that I am considering canceling my account.
Fibromyalgia	i feel that this site is very helpful in keeping up with my symptoms, the severity of my symptoms, meds and so on. also i find it to be great for finding others dealing with the same symptoms as i am. one change i would like to see is adding a chat room. it is good to have a way to talk to others instantly when things are hard.thanks
Fibromyalgia	I find the ability to track my symptoms very helpful. Unfortunately i have never found a doctor who was interested in this information and as a result it is not very helpful in actually influencing the care i receive, although it has helped me get a better picture of my condition for myself. Most doctors i have encountered have actually see use of this site as evidence for a wish to stay ill and …
Fibromyalgia	I have found comfort in knowing others share the same pain & it's not all in my head.
Fibromyalgia	I have no suggestion for any changes as so far I have not had much time to spend on the site to make opinion of it. It does help me though to see that I am not alone with my pains. Thank you for being there for us
Fibromyalgia	I have not been using the site to its full advantage as I am just too tired and in pain to spend that much time on the computer regularly.
Fibromyalgia	I have not met with my health care provider since I joined PatientsLikeMe, so it was a little difficult to answer questions relating to that. I plan to use my historical information on the site for my next visit.
Fibromyalgia	I have not used the sight to it's full potential, I am still trying to work and don't have time to just e-mail people on the site. I think I will have to stop working and apply for disability very soon and than I will use the sight more. I have never mentioned this site to my doctors.
Fibromyalgia	I hope this site influences policymakers and research facilities by increasing funding for fibromyalgia research. All current treatiment is for symptom abatment and there is no vaccine or cure. This is not acceptable.
Fibromyalgia	i know that a lot of people would like a chat room. and i think the Introduce youre self thread should be pined to the start page.
Fibromyalgia	I like how I can track my symptoms on this site. I always lose paper, so it is easier to keep track of it online.
Fibromyalgia	I like the site -- thanks for putting it together and making it happen! Re: sharing of my info on the site -- I'm a fairly private person and by nature am not apt to share my symptoms. This trait is not at all a reflection on the usability of your site, though. :) Re: using PLM info at my doctor appointments -- I'll give it a try, but she also has software that tracks info like levels of leptin, …
Fibromyalgia	I like this site as it confirms that I have a condition that is real and most all of the people have the same problems confriming its existance.
Fibromyalgia	I LOVE THIS GROUP .I HAVE MET SOME GREAT PEOPLE ON PATIENTS LIKE ME AND I LIKE TALKING TO PEOPLE WHO KNOW,S WHAT I,M TALKING ABOUT. THEY UNDERSTAND. I SEEN YOUR PROFILE ON TV.IF I WOULDN,T HAVE SEEN IT I WOULDN,T HAVE ANYONE TO TALK TO. THANKS FOR THIS SIGHT.
Fibromyalgia	I love this site. I have recommended it to other patients, caregivers, and doctors. There is something here to assist everyone in the understanding and treatment of fibromyalgia. I feel like I'm not alone anymore!
Fibromyalgia	I love this web site. I really wished there was a way to find a common denomitor in all of us as to the "cause ". There has to be something we all have in common.
Fibromyalgia	I primarily use this site for online support - when no one else immediately around me will listen to me complain anymore, I seek solace in reading about others encounters and prayers and it uplifts me. I don't look for other treatments in this site. I do like the FPMS (I hope that's in the right order) to keep track of my pain and fatigue. May I suggest online chat groups within this site? or am …
Fibromyalgia	I really don;t use the site
Fibromyalgia	I really don't have enough experience with the site to make a suggestion. As my knowledge of the site expands, I will be able to increase my usuage.
Fibromyalgia	I really haven't used the site long enough to evaluate. I guess I feel that the site has so many members I sometimes feel lost in the midst of it. I don't know what I would like to see changed at this time
Fibromyalgia	I really like this site. I am a nurse and just because I do not use the information for my care it is helpful for me to see what others are doing and it is a great support system for those of us who can not share their diagnosis.
Fibromyalgia	I really like your site and at the present time I can not think of anything that you would need to change. Thank you for all your help so far. I really love the FOrum, reading and seeing others questions and answers it has really helped me understand I am not alone nor crazy in my condition. Thanks again
Fibromyalgia	I really wish there was a chat room. People have told me of others and how to get to them but I am not very computer savvy anymore and haven't been able to get them to work. I feel that communicating with others is what makes this site so useful for me but sometimes it takes a long time to get responses using the forum. I like the forum to read about topics but sometimes I wish I could talk to so…
Fibromyalgia	I take my doctor visit sheets with me to all appts. but have come across doctors who don't want to take the time to even look at them. I don't know why, it's information that I think is needed to best help me. I have more than one Illness and sometimes trying to pull the two apart to chart it is very hard to do. Not sure that anything can be done about this, just thought I would through it in.
Fibromyalgia	I think that coming here is sometime detrimental to my health. I sometimes think there is a lot of whining and pitying going on. I know it is painful but I don't find a lot of positive talk. Just complaining and it brings me down. Don't need that. I hate the"feeling sorry for myself" type comments. I know there are a lot of people that get help here but basically the only thing I have used is abo…
Fibromyalgia	I think the site is good. I like the patient profiles and believe them to be helpful to others, including researchers (However you do sometimes "nag" me to update when I haven't yet seen my doctor or gotten tests back:) Because I started out with a Traumatic Brain Injury, then developed Fibro and finally developed CFS as well, meds have been a tremendous struggle. After four and a half years we'r…
Fibromyalgia	I think this is a good web site; unfortunately, I do not have a lot of time to look into as much as I want to with my schedule.
Fibromyalgia	I think this sight is wonderful the way it is.
Fibromyalgia	I think this site is really great - I learned a lot about my condition and now I understand where all of my pains are coming from. I also know that I am not the only one and I can - anytime - talk to a patient like me - and being understood by that person who will share the same symptoms. Thank you for having this site!
Fibromyalgia	I think you covered it all, P.L.M. keep us all well informed. I hope you always keep this site because I think there would be so many of us lost without it. I look forward to writing back in forth. I enjoy the forums and can relate to what others have to say. If I had the time and energy, I would answer everybody's forums.Please keep us GOING!!!!!
Fibromyalgia	i think you guys are doing a wonderful job. i need to log on more to have anything to suggest. thank you for making this community and giving us fibro patients recognition i still don't have the support of my family and have spent years trying to get someone to believe i was having real symptoms.
Fibromyalgia	I think your site is great for information.
Fibromyalgia	I try to update my profile as best I can but my symptoms change sometimes from day to day so when I update its based more on week to week and I may have had a coupe bad days in between. Overall the site is Great Thanks
Fibromyalgia	I use this site for state of mind: everything is not in my head, it's real and others have the same symptoms.It also helps me see what others are doing for treatment and if it has been successful.
Fibromyalgia	I used the site alot in the beginning of my diagnosis but eventually I got more depressed reading all of the complaints of the users. It really gets me feeling sad to read alot of peoples complaints so I try to find the good users and see what medicine they are on. I know people need a place to vent but it really depresses me. I am the one who holds it all in and doesn't complain becauses no one …
Fibromyalgia	i would like to know what the official insignia for fibromyalgia is. i started a topic on a fibro tattoo, and it got a lot of responses but everyone looks at things differently, it would be nice to get the right answears to what it is.
Fibromyalgia	I would like to opt out, but have been unable to so do through the website.
Fibromyalgia	I would like to see a chat area added, just for the fact that we would have an "at the moment" place to go to vent some of our issues and be able to form relationships wth others that share our pain, thoughts and feelings in a more one-on-one manner.
Fibromyalgia	I would like to see more interaction be being able to talk and discuss what others are doing for their Fibromyalgia symptoms.
Fibromyalgia	I would love for this site to have a daily blog on the profile. Someone would have to go to profile to read it, or keep it private. It would help track the daily changes in symptoms, and just be a journal is wanted. The days I feel good, and the days that I don't.
Fibromyalgia	I would prefer a site that is for multiple chronic conditions as opposed to just one. It is common for one person with an autoimmune condition to multiple "diseases." That's part of the reason I only use this site to track my pain/fatigue and symptoms. The information I find to have limited value.
Fibromyalgia	I would really like to see you change the the area on medicines and procedures...it's not possible (that I've found) to give a true picture of how I'm treating my disease. For example on Hot baths, there is no way to type in that I add 1 cup of epsom salts to that bath...the dosages feature is just to hard to navigate and is toooo limited on how I use some products and procedures.
Fibromyalgia	I'd like a place for a personal journal to document my progress, how I'm feeling and any pertinent information regarding what is happening in my life as it relates to my symptoms and illness. I'd also like to see more information regarding clinical trials that we could possibly participate in. I'd like to see links to other sites that provide information on this disease. I'd like to see up-to-dat…
Fibromyalgia	I'm glad this site is here. Sometimes it is hard to stay positive when people keep telling you that 'you don't look sick'. I believe that having a positive attitude and accepting your condition goes a long way to improving quality of life.
Fibromyalgia	It was difficult for me to answer some of the questions on this questionnaire. I needed a N/A answer for many with SA, A, D, and SD. For example, PLM has not helped me take my meds more regularly, because I was always good about that. I had to answer Disagree, but the answer was really N/A. Also, some answers contained two answers in one response, so I had to choose the one most like what I would…
Fibromyalgia	It would be nice if you could have a freinds list and be able to communicate with just who you want to privately in im or voice conference
Fibromyalgia	It would be nice to have a faster way to see where to locate specific threads on the discussion board.
Fibromyalgia	It'd be useful to have a symptom filtration system that seperated symptoms that are caused by the primary disorder (i.e. Fibromyalgia) and then conditions/symptoms that might not be related to Fibromyalgia but are experienced by the patient. This is helpful in identifying other symptoms/disorders that might occur more frequently with Fibromyalgia, but have not be acknowledged by the medical commu…
Fibromyalgia	It's a good site, but sometimes it's a little scary to see what is going on with some people. I'd like to stay optimistic, and my case seems much less extreme than some, so it would be good, perhaps, to have a way to sort people by the gravity of their symptoms. I would really like to hear more from people like me (or better) who have found success. I feel I hear too much about disability and har…
Fibromyalgia	It's a great site and it has confirmed many things for me. I would like an easier way to correspond to my friends on the site. Such as, being able to send short messages to multiple friends at the same time.
Fibromyalgia	Just grateful for what you all have done. This is the best site out there. It has a little bit of everything - symptom tracking, support, medicine and treatment data, doctor visit tools. I'd been drawn to other sites in the past, but this is now the primary site in which I've choosen to spend my time at a point where my energy is limited and I am having to "cut back." I have a dr's appointment on…
Fibromyalgia	love the site, I plan to utilize it more and better.Thank you.
Fibromyalgia	More research posted for fibromyalgia
Fibromyalgia	Not sure how much use this survey is...
Fibromyalgia	questionaires alway pose problems when there is not a "not applicable" or "I have no preference" As many as half the questions posed so far in this survey are not answered accurately because none of the answers apply and I cannot explain and cannot proceed without completing the question. I only have interet access at work and do not use the site much because of the time issue and the ethical iss…
Fibromyalgia	Some of the questions were hard to answer because I have had this disease for so long and have been treated with this disease for so long and have a very good informed dr that a lot of things and meds that they have for this disease I have tried before they actually started to prescribe them for this disease. Can I say guinea pig?(lol) Not really but I did try alot of meds they use now before the…
Fibromyalgia	Suggestions. International drug name options.Options to add your own symptoms, treatments, medications.A section to record vitamins. Options to add your own.A section to record the weather, and symptoms that arise relating to the weather, and a graph that can show how the weather interacts with fibromyalgia.
Fibromyalgia	The Forum is a little awkward, It could use more categories for specific content.
Fibromyalgia	The medical/treatment profile page with its graphs is very confusing.I don't need to see all that info.
Fibromyalgia	The site is quite good as it is, and the fact that administrators are open for changes is a very positive aspect. This questionnaire, however, was lacking either a 'neutral' or n/a answer. Not all questions could be accurately answered to the negative or affirmative, whether weakly or strongly.
Fibromyalgia	The two things about this site that helped me the most were the medication usage information and the symptom information. It was very reassuring to see that my meds were in line with the norm and even more so that my symptoms weren't random or imaginary. One thing that would be helpful would be the ability to sort through patients by discriptors in their bio., eg "single mom", "retired", "grandma…
Fibromyalgia	There are many people on the site. I get told "Do not place this kind of information on this page." Or, "You placed this on the board, and it is wrong. So, I ask you, this???What can I say on the Board????
Fibromyalgia	This site has been very helpful. I feel like I am not alone dealing with this complex way of life.
Fibromyalgia	This site is very impersonal. IT is cold like a hospital or medical facility. If you want people to do well and use this site more, you should make it more inviting like other networking sites because after all; this is a networking site...the only difference is that its a medical netwroking site. Take your example either from nin.com or myspace.com for warmth and feeling.
Fibromyalgia	This site seems a little too clinical feeling for me, I've never felt really "at home" here. If you go to the invisible disabilities site, you'll see what I mean. I believe you have worthwhile info and I will come here for that, but for chatting and forums...the other site just feels more comfortable. Ouch. Sorry!
Fibromyalgia	This survey has helped me think about what might lead me to use the site more. I think it may be the ability to do more online chatting, and more real time response. Posting responses and following ongoing info isn't enough for me right now.
Fibromyalgia	What would make me use the site regularly is being able to record symptoms multiple times on a given day in order to be able to track trends in how things change in a day rather than over larger periods of time. My primary use for this site is as symptom log and finer granular control is what I most want to record (I have enough friends with chronic pain illnesses that I don't need this site for …
Fibromyalgia	Where do we find the print out ability to take to our doctors. I have shared this site with my support group. I like knowing, I can update whenever and see where I am headed or what might I need to share with my dr!
Fibromyalgia	Your site is too complicated to use. I very rarely access it. No one tries to write to me even though I have had FMS for years(about 15) and have been on every drug in the book. I couldn't even find half the forms that you were talking about. It is a mish mash of charts and graphs with no explanations as to what they mean, and I am pretty intelligent, so to the average person, it must not mean mu…
HIV	I research patients treatment to help their conditions. I learn something new and I try out the new treatment, like supplement vitamins, etc.
HIV	...
HIV	a lot of this survey did not pertain to me I am not new to my diagnosis and seems I cant get my doc to sign on with me :-(.. I have sent several e-mails and asked in person several times. dont know if they are too busy or just dont care. we all know some docs see us as a pay check and nothing more
HIV	all is good
HIV	Can poeple be more friendlier and just be open so we can help each other better.
HIV	don't change a thing, this is my favorite site!!! ps my mom sent this site to me, to help, she was right, thankyou so much !!!
HIV	DON'T CHANGE, I LOVE THE OVERALL LAYOUT
HIV	Don't like the facebook idea, but the moderators don't seem to care that they leave us open to snoopers.
HIV	FOR THE MOST PART I WOULD LIKE TO SEE THAT OTHERS RESPECTS ONES DECISIONS ON HOW THEY WANT TO LIVE THEIR LIVES..IN REGARDS TO RELIGIOUS BELEIFS, SAME SEX RELATIONSHIPS..SOME PEOPLE HAS HABITS OF TEARING OTHERS DOWN IN REGARDS TO THESE SITUATIONS. WHICH IS REALLY NONE OF NO ONE ELSES BUSINESS. BASICALLY THE SMART GESTURES AND DISRESPECT OF OTHERS NEEDS TO STOP. OTHER THEN THAT I FEEL THAT PLM IS A…
HIV	Have a doctor explain to these people what a viral load is instaed of other that are not sure--- Have a doctor explain to these people what a CD-4 panel is instaed of someone here trying to tell someone else Have a chat room where a Doctor can explain questions to uneducated PWA'S
HIV	I am glad someone stept up to the plate with a place like this , you dont have to be Gay to have HIV and makes me feel like I can come in here and ask anything to the group and get some answers to what I have in mind , just feel there should be a site where other HIV peeps can go and chat even meet up for dinner or for friends , which those are few and in between
HIV	I am having and will continue to have a "gracious" time w/ the Patietslikeme Forum indefinitely. I appreciate every aspect of what the Forum has to offer, feel well informed as I enjoy sharing information accordingly.
HIV	I am impressed with your services and hope that others may take advantage of the information about my relatively unique problem (condition).
HIV	I am really pleased with patientslikeme!
HIV	I came to Patients Like Me because I was not happy with the other sites that seem to clump us all together. It has a social side with a medical side. This is a great venue when I have questions. Thanks for being here.
HIV	I don't have any at this time.
HIV	I enjoy the site just as it is. It has helped me in so many ways. I don't know anyone personally here with HIV, so I felt like I was a misfit and like people looked at me like I am HIV. This site and these people have helped me to cope with the looks and opinions better and has helped to build the self esteem that was nearly destroyed. I believe in God and I put my trust in him always, but I beli…
HIV	I find that other sites have a app. similar to yahoo messenger that allows you to interact with other hiv patients in real time, it is alot more helpful in coping with issues pertinent to hiv
HIV	I find the social support aspect of PLM to be invaluable. I pay attention to my changes more carefully and find a lot of useful information from others regarding to emotional support required to make it through the day living with HIV.Thanks,
HIV	I had trouble answering the questions on this survey because they really didn't apply to me. I have been living with HIV for over 20yrs and am extremely well informed and have an HIV specialist as my PCP -I didn't join PLM to learn more about my disease or to gain information that I could share with my providers. I joined it because I was curious about it and because I was hoping to meet other lo…
HIV	I have always had a great relationship with my dr and have always been in control of my treatment
HIV	I have no suggestions, this is a GREAT website.
HIV	I have nver use this site for anything other than social talking and contacting with other who are like myself HIV+
HIV	I haven't really used the site that much except to enter my labs so far. It was very interesting to see. I'm glad to have the graphs. Most of my answers of "disagree" was just from the fact that I haven't used those features of the site yet. They might be helpful, but that was the only answer available for those particular questions in your survey. Thank you for your work! :)
HIV	I like patients like me because it gives me an opportunity to meet other people with HIV and to be open and honest in talking about it. It's such a taboo in the rest of the world, and it's easy to feel like you're alone. It's nice to know I'm not the only one
HIV	I like the way it is already.
HIV	i like the way things are run,,,i just think there should be more caregivers and doctores on here giving more advice on herre,,,but overall im very happy with it
HIV	i like the web site
HIV	I like your site alot
HIV	I miss seeing more europeans, esp norwegians and swedes, and asians using this site.
HIV	I really enjoy this site. The feedback I've received from other members has been the best! Everyone is thoughtful, helpful, and compassionate. I'm glad I found this site! Thank you!
HIV	I really like the site. One thing, I still don't know the sub-type and I guess some info to help alot of us figure that out would be good.
HIV	I recommend Patients Like Me to others because I think its great, progressive, helpful and most of supportive. It feels great to belong to a community. I need this connection that PLM offers.
HIV	I thank God for patientslikeme. It's a great network of friends you never knew you had! They're lifesavers.
HIV	I think I tried to search for people in my area and did not know how to do it or it was not there.I hope to get more involved in the site and learn more. It was suggested to me by another member.
HIV	I think PatientsLikeMe works very well this way. If there is something could be improved, I don't know right now, that is great for me at all. Well... if anything was written in my native language maybe I would enter the site more times, take part of the Forum more properly, but I don't think it is the case to create a PLM in other language like Portuguese... how many Portuguese speakers are on P…
HIV	I think that is site is very good for me, as well as others. It has helped me understand my condition, less fear, and some of the information is priceless. Thank you
HIV	I think the site is a great place to interact and learn from others about treatments, symptoms and even emotional and mental condtions associated with HIV. I have formed some friendships across the miles that I have come to value. I do not feel judged or apprehensive about sharing with others who have the same condition as I. I just have to be prudent about what and how much I share and with whom…
HIV	I think the site is great I need help though because of destructive behavior due to my diagnosis and having Aids in 2004
HIV	I use PLM mostly as a way to keep records of my numbers/treatments. Initially I found it very helpful to connect with others to compare side effects, exchange information about treatment experiences. I log-on less often now, as my treatment is going well and I'm very consistent with dr. visits.Great site overall---THANKS for being out there!
HIV	I will get back with you later on this question.
HIV	I will use this site more often.
HIV	I would like to see more input from doctor or research that is going on. I get all my information on this site form reading others profile, which has been very helpful to me, but far as knowning that there are others will the same thing that I have, and we are able to give support to each other ; this is all i can get from this site. If there is more information here maybe I don't know how to use…
HIV	I would probably use this site more if my condition changes. but currently I'm experiencing what I'd consider pretty good health.
HIV	I'd like to see an interactive community for members. Strictly platonic in nature...a chat room to connect, support and share ideas.
HIV	I'd like to see more interaction between members as real life friends, support or even lovers. Not to make it a dating site but to add that option.
HIV	I'M GOOD THANK YOU!
HIV	I'm not taking any meds yet becaise my VL and T cell counts are still good so its hard to be part of this web site. I don't think you should use my survey because it may seem that I feel negative about it but the site really does not apply to me a whole lot yet.
HIV	I'm pretty happy with what you guys have created here. It's the best site of it's kind on the internet.
HIV	I'm really kind of out of touch with it these days. I have no suggestions. I think the forum should be better regulated. At the time I left there was nothing being said about illness or treatment or stigma, it was all god, god, god. So I quit surfing the forum everyday. But, like I said, I don't have internet right now anyway, so it doesn't matter to me at the moment.
HIV	It would be nice if there was a way to sort Non-Progressors and Slow Progressors.. and share that information.. as this is an important area for potential vaccine.
HIV	Medcial wise other than seeing charts etc for myself has not made much of a difference, but I also have a strong medical background. I use this site mostly to connect with others.
HIV	more information on other conditions assocuited with hiv
HIV	more social interactions
HIV	N/A. I do like to track my treatments and my levels which this site makes it very easy to do. Thank you !!!!!
HIV	Narrow search to view those in specific cities
HIV	Nothing at this time. I have entered my test results for charting and reviewed what other had to say about the effects of their treatment
HIV	nothing that comes to mind at this moment
HIV	Patientslikeme is by far the best site. I am concerned about security, and I know that it is being addressed. Too many quacks have joined, but I don't know how to do it better.
HIV	Perhaps a more detailed medical definition of what the treatments do and what is happening in different situations.
HIV	pictures should be a tid bit larger, a place where we can exchange files (patients not only talk about hiv),
HIV	PLM has changed my life for the better. Emotionally, PLM has brought me back to life. I had so much anger and resentment, there are so many people on the other site, my voice was lost in the crowd and so many times I felt brushed away. I found PLM as I was looking for something else. Looking for possibly finding something better and I did. The Forums helped me help myself. The caring, attention, …
HIV	PLM is a great support site with a world of knowledge. It is great to be able to communicate with others in the same situation.
HIV	Reduce the number of times that the site sends "Update Your Profile" reminders. Most of us who have been living with HIV/AIDS for any time, have the necessary work done every 3-4 months, not every 2-3 weeks. When I get too many reminders it makes me wonder just how much the site really knows about the day-to-day lives of long term survivors of HIV/AIDS.
HIV	seems everyone is worried about protecting our privacy
HIV	sorry i couldn't be more helpful with regard to treatment questions... i am not using anti-retrovirals yet and therefor do not search the forum or other means to inform myself about side-effects etc (irrelevant to me at this point) unfortunately i don't have a printer so i don't share my PLM-data with my healthcare team either(i did mail the link to them once but i guess they weren't interested?)…
HIV	the forum on here should be more open , or should i say more like speeking to the other in a chat room, not a forum.some ppl tend to type there words more openly in a forum, and when they chat in a chat room, they can it private and be more open about how they feel at that time.i have ran hiv support groups and i feel, thats a very important tool! it seems like the hiv chat rooms is not a chat ro…
HIV	The sight is alright. It's just when I signed up. I thought it was an H.I.V dating sight. Even though it's not. The sight is still areal great place to meet people.
HIV	the site is fine just as it is - no need to change anything
HIV	The site it great and it helps me to read about different situations. This is new to me and i have already learn a lot. Also it has a lot of informative information.
HIV	there are none just want to say thank you for being there as an outlet for me
HIV	there really are none, You are doing a really excellant job, Thank You.
HIV	This site has been very valuable in communicating with others about side effects and treatments. Actually, this is more of a support group for me, since I have not divulged my HIV status to friends or family. I have actually changed medications, on the advice of others, on this site.
HIV	This site is easy to navigate, etc. ... very good site over all.
HIV	This site serves different purposes for each person that uses it. I know why I am here so there is nothing needed to tailor make my experience better. It is what it is for me.
HIV	This stie has shown me that I am not the only person that is that bad off. I have learned that I need to be greatful that I am where I am (with my life & illness), as there are other worse off than me, and are able to continue with strength and dignity.
HIV	too new here to offer constructive observations.
HIV	Try to make the website more interesting with better style and have more people and maybe some games or somehing!
HIV	When I first joined the site I thought it was a very good site but it seems that here lately there is way too much crap going on for me. I live in a small community with no access to a support group and that is what I wanted from PLM, but personally I find that there is much nonsence going on. I also try to reserch some of the different problems that I as a woman am having due to the medications …
HIV	You can do free marketing on sex sites like manhunt that geo target people. Just an FYI
Mood	0 Don't use it enuf to see what's goin' on with it.
Mood	a journal page
Mood	Add a "tag mood" feature so we can remember why we were feeling good, bad, or in between.
Mood	After logging on multi times daily I have come to the point where I rarely log on to PLM. I feel I no longer connect to the community because of the younger group and their posts.
Mood	Although the site has not helped me much so far[I also haven't used it much],I am hoping it would be beneficial to me in the long term.
Mood	Be able to text my instant mood.
Mood	Do not ban people from the site, we are MI afterall, and all have peculiarities due to our illness and I think many are disgruntled due to autocratic heavy-handedness. Perhaps there could be a 'temporary hiatus' imposed with the condition like three strikes and then you are out...Also have some imput from professionals who are also MI on your staff, (they do exist) and would be more as an advocat…
Mood	doing great!
Mood	Don't know??
Mood	Giving time to use your website seems to be a problem for me. Too many things to do not enough time.
Mood	Great site. Would like the rating system to be a little clearer.
Mood	Great work, PLM. I appreciate the search, but I wish it were a bit more robust. I know you're adding tags and such to try to improve it. Perhaps, an additional search page could explain how to search, give tips and demonstrate ways of gathering data on experiences. This is a functional tool, but one that would have even greater value if it had continued improvement. Thanks.
Mood	I already had good care and knew about my condition prior to finding this site. I like the site and the fact that I can track my moods. Thank you.
Mood	I am a "veteran" of treatment. My condition is 15-year diagnosed and 90% under control through medication. I participate because my medical experience is like a "vote" that some or most Bipolar disorders can be managed through good medical intervention. I want to share that fact with others...especially those who, like me, earlier thought that I could fight it myself or could find some nutrition,…
Mood	I am not a frequent user. As an IT person, I think you have done a good job in keeping the site user friendly.As an IT person involved in Healthcare IT Interoperability, have you considered being able to exchange information with PHRs and EHRs? (standard exchanges have been defined).
Mood	I am still conused about reading the results, especially the symptom reports. I'm not sure how to interpret what I see.
Mood	I am very happy with much of the site. I like the ongoing organization of symptoms/side effects to eliminate duplicates, and I like that I can filter off-topic chatter from the forums.
Mood	I appreciate the reminders to complete surveys. How about reminders to take medication? That is probably one of the biggest stumbling blocks people with my mood disorder have. An email or better, a text message would be ideal.
Mood	I been so busy after I joined that I hardly have the time to go through emails let alone anything else but I do try to get to them at least 2 times a week sometimes more....with everything listed above and your site also, I have learned a lot more about my disorder and have learned when an episode of hypomania or depression is about to occur and have learned more on how to deal with it when it is…
Mood	i beleive my problems are hysterectomy related. the panic attacks are from lack of hormones. also the weird pain i am experiencing sends me into panic...
Mood	I can`t think of anything at the moment.
Mood	I don't really know
Mood	I don't really use the site to network. I do use it occasionally to track my condition, but don't find it helpful to frame myself in this way continuously, despite the fact I have a chronic illness and PTSD.
Mood	I have Crohn's Disease, and this really affects my mental health as well as my physical health. I would love for Parients Like Me to start a site that dealt with Crohn's Disease. I believe that it would help me, and others, immensely. By the way, I really like the way you've changed the Instant Mood scale. I think it's much more effective and specific.
Mood	I have met one close friend on here who has gotten me through some tough times
Mood	I have not had any significant connections with anyone here. The site has been a let down as have many of the mental illness sites I have tried.Trust is almost impossible online especially with a mental illness.
Mood	i have tried to have others with my condition to respond even dr and you have been the first i get pretty busy with my different schedule at work
Mood	I haven't used this site enough yet, to truly analyze it well. I hope to use it more as time moves on. Good luck!
Mood	I joined this site when I was in a real "funk" and my meds were being changed. The med I was being given had a leaflet in it suggesting this site. I don't really feel like I have much in common with anyone here. Everyone or most everyone seems to constantly in a "mood" and have been through so much more than I have. Sometimes I have to stay away because of all the problems others are having and i…
Mood	I like that I have found a place where I can talk to people who understand what I'm going through. It makes all the difference.
Mood	I like the idea of this site, though I'm not sure how helpful it's been. I have OCD and I haven't seen too many folks on here with specifically with my condition. Still, I think it's important to be out there about it and be available as a friendly supporter and resource for others with OCD.
Mood	I like the new changes made this week to PatientsLikeMe, especially the addition of a neutral feeling on the daily mood area.
Mood	I like the site as is.
Mood	I love the new reminders to update the profile - the profile of where I've been has been the most helpful to me. I'm coming up on a year and would like to see how I do over the course of 12 months and see if there are any patterns I should be aware of
Mood	I love this site!
Mood	I might use this more even when I'm doing well if there were a bit more gradiation in the scales.
Mood	I mostly use this webpage to keep track of my mood, which gives me a sense of control and a good overview.
Mood	I really love PLM and I very much appreciate all those who have helped create, maintain, and improve the community. I do think the Forum could be better organized into subgroups, because there are a lot of threads on there and you can sometimes get "lost" in the midst of them all. Also, it would be nice to have a formal PLM chatroom, although I do use the one that is run by members and is not an …
Mood	I really wanted a neutral option because sometimes I just don't feel "good" or "bad" but I noticed today that there was one! Thanks!
Mood	I repeat what I said earlier. Also I would have been more inclined to rate my mood if there were better options, eg "okay".
Mood	I think it would be interesting on creating some way for people help each other also on individual bases; also i think it would be important to deliver easy to find explanation about how to improve everyday life; support virtual meeting groups (typed or audio chats) to help for people in crisis - at least for hearing them and sharing pain and experience); suggestion and comments about alternative…
Mood	I think this moods conditions community is extreamley beneficial to those of us with mental and emotional disorders. However, I was probably not a very good candidate for this questionnaire because I have not yet been diagnosed and am currently not taking any medications. I have not yet reached out to others but I have replied a few times to comments in my inbox. I know that I will try to connect…
Mood	I would like a daily monitor where I can personally address how I feel due to circumstances which come up in my daily events so as to compliment my moods activities monitored.
Mood	I would like to be able to chart when I have my period.
Mood	I would like to see a place on the site where I can write in a journal. I have to go to my other site to do that and so it becomes tedious going back and forth. All in one site would make things better. The journal really helps
Mood	I would like to see a seperate forum for each condition
Mood	I would like to see less "chatting" on the forums and more exchange of information. I do, however, see the value of the social aspects of the forums for many of the users of the site.
Mood	I would like to see more mental health caregivers opinions and suggestions. Just some response to the extensive information I have put on the site....some feedback.
Mood	I'd like to get back to using this site more often, I think it could be a valuable resource, but the lack of privacy is a concern
Mood	I'm not really sure
Mood	I've been a member of Patients Like Me for almost a year and I've enjoyed the experience and will always continue to belong and contribute when I can.
Mood	It would be great to have a listing of clinical trials related to mood conditions, and allow participants to discuss these trials with each other.
Mood	less nonsense chatter in the forums
Mood	Love to be able to add themes or graphics & make the forum fun as well as helpful. I find the mood charts a bit hard to understand & gets me confused a bit.
Mood	More cowbell!
Mood	My depression is somewhat mild. I have cirrosis in relation to Hep C. In order to start my treatment for the cirrosis I had to have an evaluation to see how stable I am and if I would be able to withstand the Interferon/Ribavarin treatment without suffering a more severe Mental problem. I saw a pyschiatris and was told I would be able to take the treatment.
Mood	not real sure at this stage of my using this site,so far so good, thumbs up for all the care you and your staff reflect to patients like me!!!!
Mood	Nothing at this time, I do like that I am reminded to update my mood information!
Mood	Of hand I don't know. The site is REALLY good and I'm so glad it's there.The only problem I have is connecting and talking to the "youngsters". They seem to have their own language and other problems unrelated to me. I just read and learn sometimes. I respond when I want to
Mood	On the whole this site has alot of potential but suffers in a few areas (these are not complaints though - mere suggestions): 1) There is a lack (well I shouldn't compare) of patients on this site...its "clientel" is small, in my opinion. But then again I am somwhat biased here because I am a MAOI user...a category of medications that is on the verge of obscurity and so distant in the past that m…
Mood	One one of the questions, there is a correlation between how informed the patient is to how much the patient relies on their doctor. I am very well informed, but trust my doctor implicitly and realize that I didn't study psychopharmacology and do not have the experience he does. Therefore I defer all decisions about my healthcare to him, and feel the question does not allow for that possibility. …
Mood	One thing is that i am on here more for my fibromyalgia and chronic pain, back pain, chronic fatique syndrome, but on this site I am only diagnosed as bipolar and the questionaires are always about my mood, not specific to my pain and fatique levels. I have tried to change it but cannot figure it out.
Mood	Patients like me is very good in that it helps people who are depressed. It is sometimes limited though in it's narrow understanding/assumptions about mental illness. These being based on a system that at one time sanctioned lobotomies and electroshock. Although, psychology has improved, it still has a long way to go. Psychology should awknowlede social factors that lead some people to be depress…
Mood	Please add a menstrual cycle tracker!
Mood	please please please change the "treatments and therapies" platform. It's godawful. It's horribly slow. If you make frequent changes it appears to or actually does lose most of the data, it is very hard to make dosage changes or loses data when frequent dosage changes are made. It doesn't handle PRN medications well. It doesn't allow you to track weekly therapy interventions except to manually tu…
Mood	Please simplify the graphs/charts - they are too cluttered for the average user
Mood	Some questions did not have a "N/A" choice, so I selected disagree if it did not apply to me.
Mood	thank you for selecting me to participate
Mood	Thank you for this site!
Mood	THANK YOU! for finally giving a choice of "Neutral" for recording daily moods. It just started today... I had written to the site administrator(s) requesting the choice months ago. It's a great improvement! Some days I don't feel "Good" or "Bad"... just in between...
Mood	The Forum discussions really need to be monitored, if there really was a way possible. Things are getting out of hand in the forum and topic areas...
Mood	The only change I really wanted to see has just been implemented - The neutral mood choice!! THAT'S really the main thing I wanted changed - sometimes you're not in a good or bad mood and having to choose between the two was very hard at times. While I understand the original reasoning behind it, the change is great and made me very happy. Other than that - I belong to both the mood and fibro PLM…
Mood	The people on this site are pretty much my only support, so this site is very important to me.
Mood	The site is progressing rapidly since I joined a year ago. I've been generally happy with the site, but I don't use the forum much anymore since I can't keep up. Perhaps there should be multiple fora for different types of discussions.
Mood	This is a great -- and very needed -- site. I wouldn't change a thing.
Mood	This site helps, I don't always updte it regularlly but it has helped
Mood	This site is pretty useful overall but forum can be discouraging as it seems to be dominated by those who are very ill and/or are in crisis.
Mood	this site should not be used for medical guidance of any kind...it is for self help/useage, not for medical useage...it's a website/forum, and should not be used for medical help ever
Mood	Those daily surveys are kind of a nuisance & the grapg it produces is impossible to understand. NOT user friendly.
Mood	To be very honest, I do not use this site regularly, so I can not give a lot of opinions because I do not know this place very well. The little I have known, looks to me very good.My opinion is that you are trying to do an excellent work and you are going to improve it.
Mood	ur site is ok but not the best.
Mood	will be back to the community in some time...
Mood	Without wanting to be offensive, I don't find that contacting strangers with my condition or similar ones is pleasant or helpful. I have enough depressed close friends so that we constitute a little fruitcake club as we call ourselves, and keep strangers out.

## Sheet: ALS
I love Patients Like Me!!! I do not spend as much time as I used to on the site due to personal time constraints but I know they are there for me whenever I feel like talking. :)
I guess because I've had MS for all of my adult life I've stopped seeking out things like I use to when I was first diagnosed in 1977. Now I'm just living with it the best that I can; sometimes I think it can't get worse, but it does. Now I'm fighting to keep my cognitive functions as intact as possible and it's scary. The next step would be a assisted living facility but I'll fight to stay indep…
Just make sure its m.s. and not a infection or something different -just dont assume its m.s. Love the site!!!
..I enjoy any MS site that opens communication between MS patients....and sharing of issues...
Being that I'm a long-term MS patient (34 Yrs.), it's impossible to guess, as was suggested by this site; dates of treatments, treatment changes, & exacerbations. I feel that if I was allowed to enter the month & year of certain event's such as mentioned above, my profile would be much more accurate & therefore more helpful to those viewing it & seeking information. The informatin that I've been …
better instructions on how to use the symptom chart....
Could you change the time period for the chart options from either 6 months or all, to a continuous strip? Some period (6 months, 1 year, 2 years, 5 years - patients choice) would be automatically displayed, but the historic data could be available to pan back over. IT'S A GREAT SITE - NEVER THOUGHT I'D BE SHARING MY DETAILS WITH OTHERS AND GETTING SO MUCH BACK FOR MY EFFORTS! HOPE I HELPED SOMEO…
Fortunately, I am currently what my doc refers to as "near normal." I have not had a relapse since my diagnosis and start of treatment - about 1-1/2 yrs. ago. I know that this may change at any time. It has been comforting for me to know that the utilities and support that patientslikeme offers are readily available - for the past, present and future.
Good to find others in the same situation as myaelf. Talking about Medications lik LDN has been very helpful. As long as we keep andy corporation out of this we are going to be ok.
have a faq section with professionals that is dedicated to treatments that are often prescribed for long term msers eg steroids for relapses even if u take a disease modifyer or what is done for the ms hug etc.
How about a very compact 30 day at-a-glance sheet. where we can note our daily symptoms and severity, this is a sheet I would take to the dr. with me monthly or quarterly. I see my dr. every 8 weeks...and so many symptoms come and go...I wish I could remember them all to give her accurate reports. Thank you...Catherine Chaffin
I am fairly new at using the site and haven't taken the time like I would like to on it. But I am excited to know that it is there and have found it very valuable for what I have taken the time to use it for. I especially am looking forward to the fellowship with others out there dealing with the same thing as me.
I am so glad I found PLM after my Dx. The other members and the support members are great and really give great info. If im just having a bad day I log onto PLM and I feel better knowing I can talk to others who know what I am going through. Great website. Thanks!!
I attempted to use the form printed here for my Neuro. I felt that he was unresponsive and uninterested. I wish that I could go back to my first Neuro, as I feel she would have been more involved in the information provided. I continue to seek a caring provider.
I could not figure out how to download a photo to my profile.
I couldn't get through the tough times without this site.
I don't feel the site is that user friendly and thus my hesitation for not going there. I feel I could not adequately answer the questions as I had not been signed in for some time. The time required to keep mtyprofile updated is a factor. I think the web site is an excellent idea and do not mean to undercut its effectiveness. is just that it requires more time than I have energy to devote right …
I don't have a lot of time for PLM, but I'm very glad it's there. . .it's a huge help.
I enjoy reading other people's opions and thoughts. I learn alot from that.
I feel I've had MS for long enough and am stable enough and have enough else to do that patientslikeme has little to offer me, and I don't think there are enough patients like me for me to have much to offer them.
I go there more for legal questions, than medical information.
I have been completely happy to meet others that are going through the same sympoms and hear how they handle it. Communicated with people who are new to the site and don't know how to handle having the disease. Just writing back and forth I can stay more positive which helps other people.
I have enjoyed being a member of PLM and have found the treatments, symptoms and forum sections all very useful and informative. At this time I can't think of anything that should change on the site.
I have found a sense of community and hope at Patients Like Me. Even though I don't sign in and record my information as often as I should, I do visit the site often.It would be nice if I could get my family to do the same.
I have had the worst doctors, though one was fantastic... however, he passed away after Hurrican Katrina. I feel like I'm adrift in this disease. But, I'm well-stocked and I have a supportive first mate (my husband) and great yeomen (my kids). I do not have supportive family outside of our niche; they are the type that bond to their "Christian" brothers and sisters before blood relatives... or ha…
I have not utilized this site as I should have. I think it is a very helpful site. I feel more connected to people who understand me. I plan to use this site more often in the future. Keep up the Good Work!!!
I have really enjoyed all the functionalities of this website and it is like a security blanket to me... thank you
I have what could be considered a mild form of R/R MS & no longer take medication. 1. Because I was doing well & 2. Because of the cost - Earlier, so much of our monthly income was consumed by health care costs & now we have a critically low income. Thank the Lord for Medicare!
I just wish it was like it was when I joined back last summer. There are SOOOO many really nice people who have left, or just disappeared from here. There are soooo many new people it IS hard to keep up and to get to know them. I have been busy with my personal life, and don't get here too much. I am a lone support group leader since my co-leader's resignation, so that leave me VERY BUSY. It just…
I know it's not the sites fault but sometimes I'm afraid to get in on a conversation because I feel I've been made fun of or put down for my comments or contributions. I'm always respectful of others and I'd like the same. I just had to get that off my chest. Other than that I love the site, but I don't get in on conversations anymore. I just read and sometimes learn, it's kind of clicky.
I like your site. Here are a couple thoughts: I've always thought it would be good to have an online 'Injection Log'. I use a paper book provided by Teva Neurosciences / Shared Solutions and this could be a big draw for me. Updating treatments is clumsy and time-consuming, so I update it about once a month. I'd do more if I could rip through it in minutes (I'm a Web Manager, so I can move quickly…
I love your site, I don't use it much as my brain is often foggy, but am starting to use it more.
I mainly use the site to track my symptoms and medication. I go to the forum occasionally but dont spend much time on there due to how busy I am. I think its a great site and it helped me alot when I was first diagnosed and was needing tons of information. Everyone is very helpful and friendly. I wish I had more time to spend meeting new people that have the same issues as I do. Thank you!!
I really enjoy and use all the tools available, but often feel alienated by the forums. There is too much snarking and backbiting to make me feel at all comfortable there. As a result, I mostly use the tools and try to stay away from the forums. I really appreciate all the hard work that goes into making PLM both useful and easy to use!
I THINK ITS A GREAT SITE.
I think the site is wonderful.
I think you are doing a great job. I like how the forum is monitered, It helps keep everyone focused! Thank You for providing such a web link, where everyone can share and learn. I have definately learned more hear than any where else.
I think you have a good site that is of service to many people. I've just realized this kind of thing doesn't fit me personally.
I think your site should offer information to people with ms about getting health care for people who dont have insurance and cant go to a doctor to get treatment, shots, and meds they need.I cant treat my ms with the injections I need.I no longer have insurance due to going through a divorce I lost my ex husbands insurance when we divorced.
I use this site only to put my conditions down. I dont use it to meet people which I probable should.
I was just getting started on this site when my computer crashed so that is why I really could not answer some of the questions--I did not get information about other treatments that the patients could suggest. I have progressive MS and I wanted information about my walking because my son is getting married and I wanted to find a way to make it easy to walk down the aisle instead of using my scoo…
I was not a good choice to participate in this survey since I haven't used the site, other than to update my info. I put "agree" in areas where I couldn't say that I haven't used it.I think it's an excellent idea, and I intend to participate but I've been very pressed for time and haven't had the opportunity to figure out how to navigate and use the site.
I wish that we could see other parts of the forum, and not just the parts for the MS people.
I would enjoy a news area where this site aggregates news stores for my disease.
I would like a way to connect my health care provide to this information so that it becomes part of my medical chart. I believe strongly that I plan a role in my medical care, and I think this resource is a great way to reflect that with my physicians. I would like a better way to reflect the good feelings - not just how bad the disease it getting. How are we feeling mentally, more positive. At f…
I would like to have a new orange braclet from the ms society to help suspport our cause, but you can only purchase a bag of them for several dollors. Would anyone be interested in get some and putting them for sale here. I only need one. Not a full bag. Thank you for putting this program together. I have been able to make some really good friends, that understand exactly how I feel.
I would like to know how I would know when I am having a relapse versus sumptoms
I would like to see ;A chat room, Upcoming medicines, Dr explanations video
I would like to see an actual reference of collective results on CAM therapies used by MS patients that have been posted at this site. I would like to see the results used as a basis for approval by the FDA so that CAM or natural remedies could one day be covered by insurance companies. I have had a lot better results from using essential plant oils than I have from using synthetic drugs that are…
I would love a list of hoghly recomended excellent docs in my are of Redmond wa. i AM ON MT 4TH NEOUROLOGIST, THE 2 PAST DIRECTORS OF EVEGREEN MS CENTER LEFT SOON AFTER I HAD VISITED WITH THEM A FEW TIMES. i REALLY LIKE MY LATEST DOC FROM MS CENTER, BUT HER MAY NOT STAY, HAS BE FILLING IN AND IS THE SLEEP EXPERT AT EVERGREEN.HE IS GIVING ME A SPINAL TAP, IN HIS OFFICE ON TUESDAY. yIKES THE LAST W…
I'd like to see the forum be controlled somewhat. When I first joined within the first week I saw negatives about my state, my age and support groups. Three things important to me. About a certain member, too. I really don't want to be in a fight so I haven't participated much in the forum.
I'm glad for PLM forum ,when I start a new medication and I want to know what to expect and just to hear new information about my condition, the only thing I have problem with is that their is a lot to updated new medications and updating your porfile--for me is very exhusting to do- I think I need to understand it better..
I'm very well informed about MS. What I find most useful on the site is tracking my symptoms over time and recording all doctor visits. The doctor visit page I find somewhat difficult to use: not simple and intuitive.
I've enjoyed the site, I stumbled onto it somehow starting with Montel Williams' site. Otherwise, I wouldn't have known about it. The site helps me put my symptoms in perspective when I realize there are others who are much worse than me and that makes me feel very fortunate. Thanks.
I've had MS for over 30 years. I'm a "pushy old broad" and have always been highly involved with my physicians, asked a lot of questions of them, and made my own decisions. I like PLM for keeping up with new things happening with MS treatments, but usually do my own research and don't rely too much on others. I am a peer counselor for the MS Society, and when folks ask for advice, I enjoy sharing…
I've recommended this site to many of my friends & family! & I love the improvements made that make things easier to fill out! Makes it so much easier on my brain that has trouble understanding things. 1 suggestion is to make it easier to go back to the pages we had started on when updating our profiles w/our MSRS, symptoms checklist, etc., as I had to open things up in new windows just to be abl…
In my fantasy, new people will not be able to post any topic that has been posted already. To be truly honest, this is the only reason why my usage of the forums has dropped significantly over the past couple of months. It is extremely irritating when the same topic is posted by two different people within an hour of one another. New users are simply not searching the forums to find an answer bef…
in my opinion some of the questions in this survey could have been easily answered with just a simple yes or no.
It is a little confusing in trying to navigate the site in someways.
It would be nice if patients were grouped by number of affected areas also. You see someone who has had MS for 10 years with few symptoms and you want to know what they have been doing and what treatment they have used.
it would be nice to have an easy way to view threads and info relating to a specific treatment or symptom without having to wade through dozens of redundant nubs
LIKE THE SITE, WOULDN'T CHANGE A THING.
make it more understanding and fun
most of my "disagree"s were really "not applicable"s. Because my MS is so mild, I don't spend a lot of time on patientslikeme but i love the concept...when I was first diagnosed in 1984 it sure would have been helpful. If I had known then...thanks for doing this...i'm sure it's helpful for a lot of people.
Much of the knowlegde i have I recieved before joing this site. many of my anweres are based on the fact that i did my owm research and the information offered here has been redundant or backs up the information already obtained. If one knew absolutly nothing about Ms treatments or symptom then this site would be extremly helpful.
My heathcare team doesn't work together! I'm always mentioning information I've learned from PLM... only to have my providers blow it off as unimportant or "I've never heard of such a thing" Example: I got a severe tooth infection caused me to need 3 root canals due to Tysabri infection resistance. My neuro a MS specialist said, "he never heard of such a thing" even though I had info from the dru…
never had a relapse,yust continual straggle. don't go to visit Dr she comes to me,
News about new treatments, therapies and diagnostics, and a blog for people to comment on the articles.
NO ALL GOOD
No Password or login
nothing,in fact I need to go on it today
Nothing!! Its a great site I've learned so much from it!!
on the Forum, perhaps you could find a way to let us respond directly to an individual posting or reply, so that a single post might develop several threads. As it is, the replies are all jumbled up, and if there's a complicated posting it's hard to follow the thread. You can see an example of this at http://politicsforum.livejournal.com
PatientsLikeMe is the only website that I visit on a regular basis. It would be nice if there was a chat room to use if we needed to talk to someone right away instead of posting topics on the forum. If you are ever wanting anyone to test a new feature out prior to going into production - I'd be more than happy to participate. When my employer, EMC, was launching a new program that we were going …
Please keep up the good work and continual upgrades / improvements you have made. This site is really starting to help in my life and treatments.
PLM is a GREAT site... lots of info regarding meds - which has been a tremendous help for me!Thanks!
PML has helped me in so many ways. The people on this site are wonderful and really care for one another. It is great to have a place for information and to just talk to others that understand. Thank you so much for this site.
Site is very nice and helpful, provides unbiased, statistical information otherwise not available.Please clean MS site from ALS related links and information.
site's all right
sorry for being not present lately, will try to stay in touch more instead of staying in my bubble
still too new to really comment on this question
Submitting all of the medical information is exhausting.
Thank you for such a wonderful place to share!
THANK YOU FOR THIS SITE!
There are just so many posts, that they are on the front page for just a few minutes. I would really like to divide posts into different catagories, OT, diagnoses, medication, spiritual, chat, etc.
There is WAY too much religion on this site. There is also way too many cliques. Both reasons I have stopped contributing to the forum and using the MS scores things.
This is a good site. I enjoy reading the information, however it has not had a significant favorable or unfavorable impact on me or my condition.
This is a safe and informative site. I LOVE it!It's fun too!
This is a wonderful site that keeps me informed and also helps to motivate me. With MS I need all the motivation I can get.
This is not a fault of the site, but exploring Patients Like Me is very sobering. I do feel less hopeful about healing when I see how bad it is and how bad it gets for so many people. I spend my life getting along as best I can amongst a world of people who don't have MS. So I am focused on doing and being, and although walking and balancing etc. are often really hard, I don't think about it much…
This site is very helpful. But, I do not depend upon it solely for all the information about my disease, treatment, preventitive care.... I use it as a resource, as any information should be used, then I make an educated decision with my physician in my care.
too many "OT" topics in the forum. they are fun but not what I am looking for on this site
Well, I began using the site on the recommendation of a friend who had heard of it thru others, stating that it was a good place to make friends and to learn about my condition thru others. I haven't used the site as often due to working full-time and not feeling a part of the inner group, I was welcomed and than nothing even when I responded to topics or attempted to visit with others, it has be…
You are all great and doing a wonderful job. A world of thanks. xxx katiems
You are doing a great job. You seem to be able to rapidly see what changes are needed here and you are great about reminding newcomers of all the helpful bells and whistles you have added to the site. Keep up the good work!
Your survey questions focus on medical profiles, quality of life improvement, and patient - provider interaction. I would focus this site more on the patients' ability to build their own profile and track their progress and relapses, allowing narrative notes by the patient. I would make this PRIVATE data. A lot of people are very uncool about sharing medical info on the web. It's a liability. The…
